# Supplementary material for: Statistical properties of sketching algorithms
Source: Biometrika. Author manuscript; Available in PMC 2022 Feb 4. (PMC7612324; doi:10.1093/biomet/asaa062)
Supplement: Supplementary Material [file EMS140909-supplement-Supplementary_Material.zip]

Archive with 2 entries (2 files):
- sketching_biometrika.zip
- supplementary_v3.pdf
